# Supplementary material for: Efficient Crystallization of Apo Sirt2 for Small-Molecule Soaking and Structural Analysis of Ligand Interactions
Source: J Med Chem. 2025 May 20;68(11):10771–80. doi: 10.1021/acs.jmedchem.4c02896 (PMC12169609; doi:10.1021/acs.jmedchem.4c02896)
Supplement: Supplementary file 2 [file jm4c02896_si_002.csv]

Compound_ID	SMILES	IC50
SirReal2	O=C(CSC1=NC(C)=CC(C)=N1)NC2=NC=C(CC3=CC=CC4=CC=CC=C34)S2	IC50 = 0.44 µM
Mz242	O=C(CSC1=NC(C)=CC(C)=N1)NC2=NC=C(CC3=CC=CC(OCC4=CN(CCOC)N=N4)=C3)S2	IC50 = 0.12 µM
1	NC(C1=CN=C(OCC(F)(F)F)C=C1)=S	IC50 = 286 µM
2	OCC1=C(C2=CC(C(F)(F)F)=NN2C)C=CC=C1	IC50 = 458 µM
3	O=C(NCC1=CC=CC=N1)C2=CC(Cl)=CC=C2	IC50 = 565 µM
KT9	CC(N[C@@H](CCCCNC(CC(C)SC1=CC(Cl)=C(Cl)C=C1)=O)C(N[C@@H]([C@H](O)C)C(N)=O)=O)=O	IC50 = 1.27 µM
